# Supplementary material for: Impact of milk secretor status on the fecal metabolome and microbiota of breastfed infants
Source: Gut Microbes. 2023 Sep 23;15(2):2257273. doi: 10.1080/19490976.2023.2257273 (PMC10519369; doi:10.1080/19490976.2023.2257273)
Supplement: Supplemental Material [file KGMI_A_2257273_SM8361.xlsx]

## Sheet: Supplementary Table 1
Supplementary Table 1. Milk oligosaccharide concentrations.*
ID	Assigned Secretor Status	Milk oligosaccharide concentrations (µM)
		2’fucosyllactose	lacto-N-fucopentose I	3-fucosyllactose	lacto-N-fucopentose II	lacto-N-fucopentose III	lactodifucotetraose
100	Secretor	2016.89	199.333	1257.33	67.4444	190.778	257.667
14	Secretor	2192.56	192.222	772.333	52.1111	111.111	594
2	Secretor	3426.89	461.556	250.333	BLD	188.111	47
20	Non-Secretor	BLD	12.3333	4023.11	85.8889	294.111	BLD
21	Secretor	3521.67	237.667	BLD	30.3333	10.1111	BLD
224	Secretor	5286.22	700.444	451.778	BLD	347.444	160.333
226	Secretor	2446.78	167.444	1662.33	144.444	170.556	304.222
228	Secretor	4766.22	229	977	53	212.111	246.333
229	Secretor	2919.11	364.444	1142	79.7778	173.667	187
23	Non-Secretor	10.6667	5.55556	BLD	BLD	17	BLD
230	Secretor	2671.11	114.778	1676.67	56.7778	135.778	225.667
28	Secretor	4406.33	383.222	1004.33	61.3333	129.333	282.333
3	Non-Secretor	32.3333	13.8889	BLD	BLD	22.7778	BLD
31	Non-Secretor	BLD	18.2222	2418.33	77.3333	133.778	BLD
32	Secretor	2286.56	149.444	220	17.8889	148.778	29.2222
4	Secretor	5792.7	1270.69	226.584	BLD	265.297	104.297
42	Secretor	4783.78	374.556	140.889	BLD	149.111	64.8889
43	Secretor	1336.67	53.8889	2360.89	64	204	193.556
44	Non-Secretor	25.2222	13.8889	3478.78	113.667	235.111	BLD
45	Non-Secretor	BLD	43	5195.89	100.222	209.667	BLD
5	Secretor	3485.67	459.889	656.111	BLD	293.889	119.889
53	Secretor	3100.89	180.333	1784.56	57.5556	191.111	351.222
58	Non-Secretor	BLD	12.5556	3273.67	159.222	156.778	BLD
60	Secretor	2427.78	129.667	1209	101.222	110.556	186.778
63	Secretor	5208.56	429.556	BLD	BLD	15.6667	25.8889
67	Secretor	3157.78	61.4444	1837.78	BLD	119.333	360.222
68	Secretor	1468.33	130.667	1121.44	87.5556	112.444	89
70	Non-Secretor	25.1111	8.11111	4964	265.333	304.111	BLD
71	Secretor	2270.78	158.111	2514.78	58.4444	230.111	408.111
73	Secretor	2509.67	66.6667	1704.44	22.1111	91	259.444
74	Secretor	2252.44	73	1504.56	54.1111	140.222	211.444
75	Non-Secretor	BLD	13.8889	4805.67	124.222	133.778	BLD
78	Non-Secretor	34.8889	12.6667	10.3333	BLD	BLD	BLD
8	Secretor	3312.33	185.889	2259.22	98.3333	351.556	402
81	Secretor	1160.22	24.3333	2249	79	119.667	252.222
88	Non-Secretor	12.7778	BLD	2108.67	125.444	132.111	2.66667
89	Secretor	5036.44	246.333	BLD	BLD	BLD	12.8889
95	Secretor	1329.44	BLD	2409.78	66.1111	247.222	390.778
97	Secretor	2036.78	62.3333	2011.56	49.4444	175.667	299.556
B10	Non-Secretor	BLD	10.1111	1591.33	74.7778	65.6667	BLD
B11	Non-Secretor	BLD	39.6667	2748.11	30.6667	139.556	15.5556
B13	Secretor	3567	171.778	551.333	31.6667	128.111	190.889
B14	Secretor	1821	136.889	490.444	57.1111	84.6667	445.778
B16	Secretor	3247.67	207.222	1263.33	70.8889	271	259.556
B17	Secretor	5111	606.111	856.111	BLD	205.889	306
B19	Secretor	5209.56	795.222	396.667	BLD	172.667	177.556
B2	Secretor	1890.22	283.222	127.667	BLD	92.1111	29
B20	Non-Secretor	BLD	7.66667	2914.22	187.778	248.556	BLD
B21	Secretor	3600.22	244.333	BLD	BLD	17.4444	BLD
B22	Non-Secretor	41.4444	190.778	15.5556	15.5556	53.1111	BLD
B226	Secretor	3052.56	162.556	1199	72.8889	194.556	340.556
B23	Non-Secretor	18.7778	BLD	BLD	BLD	14.7778	BLD
B233	Non-Secretor	BLD	27.6667	4272.44	263.222	252.667	BLD
B24	Secretor	1251.44	40.2222	1964.33	BLD	197.778	179.333
B26	Secretor	3909.44	246.444	174.444	BLD	97.8889	60.1111
B27	Secretor	1427.11	BLD	1771.44	67.7778	154.444	257.889
B28	Secretor	3656.67	416.222	474.778	56.4444	118.778	162
B33	Non-Secretor	BLD	37	2659.78	260.333	298	BLD
B34	Secretor	1482.89	68.8889	2028.56	83.8889	222.222	384.111
B35	Secretor	3768.44	108.333	1230.22	6.88889	235.222	433.889
B36	Secretor	2481	185	1622.67	154.222	278.778	359
B37	Secretor	3563.33	93.4444	1304.22	68.5556	BLD	556.222
B38	Secretor	4516	373.111	211	BLD	196.444	57.1111
B42	Secretor	5243.56	420.667	89.3333	BLD	144.111	66.7778
B43	Secretor	1735.89	63.5556	1874	59.8889	206.556	213.111
B44	Non-Secretor	31.8889	11.6667	2616.11	44	166.778	BLD
B45	Non-Secretor	15.8889	BLD	4813.89	412.333	289.111	BLD
B5	Secretor	3216.11	238.333	501.556	BLD	119.333	187.667
B51	Secretor	5381	655.222	560.444	87.2222	126.333	292.333
B54	Secretor	4470.44	599.111	937.778	BLD	209.556	314.667
B63	Secretor	4292.11	187.222	BLD	BLD	20.5556	20.1111
B65	Non-Secretor	BLD	BLD	207.111	BLD	93.8889	6
B68	Secretor	1289.89	86.5556	814.556	21.3333	55.3333	71
B73	Secretor	2924.89	74.8889	1050.89	18.5556	61.6667	267.889
B77	Non-Secretor	17.6667	BLD	2490	306.111	136.778	BLD
B78	Non-Secretor	45.8889	BLD	BLD	BLD	12.1111	BLD
B8	Secretor	2339.56	210.444	657.778	60.6667	151.556	129.556
B80	Secretor	2446.33	177.667	BLD	BLD	36	14.1111
B81	Secretor	2182.67	BLD	2035	BLD	90.6667	379
B83	Secretor	2702.11	86	1770.56	70.7778	166.556	466
B89	Secretor	7471.67	440.222	BLD	BLD	BLD	BLD
B9	Non-Secretor	BLD	18.5556	4752.22	40.6667	150.667	BLD
B94	Non-Secretor	30	BLD	BLD	BLD	BLD	BLD
B95	Secretor	2194.67	57.8889	2142	41.2222	159.444	952.889
B96	Non-Secretor	25.7778	13	2842.33	22.2222	54.6667	BLD
B99	Non-Secretor	20.5556	BLD	5121.22	48.2222	68.2222	BLD
C1	Non-Secretor	BLD	15.8889	5998.56	690.667	491	20.8889
C100	Secretor	2724.11	190.667	2828	146.444	228	306.333
C102	Secretor	2998.33	371.111	1178.67	66.8	102.444	223.667
C110	Secretor	4067.33	482	1228.44	32.4	114.556	321.333
C111	Secretor	3451.78	642.222	1132.22	120.667	282	238.444
C112	Non-Secretor	BLD	30.2222	3511.11	597.889	377.556	BLD
C113	Non-Secretor	BLD	11.3333	4238.89	135.333	167.444	27.4444
C114	Secretor	6633	476.444	BLD	BLD	32	10.8
C119	Secretor	7382.22	719.778	BLD	BLD	45.1111	14
C120	Secretor	2438	BLD	2976.56	66.5556	174.444	521.111
C121	Secretor	2948.89	200.556	1435.33	93.7778	182	327.778
C122	Secretor	15931.7	909	57.1111	14.11	38.5556	106.2
C125	Secretor	2410.56	76.3333	2634.89	196.4	425.444	470.889
C127	Secretor	6538.11	453.222	BLD	12.3	29.4444	27.1111
C129	Secretor	3153.78	114.778	1017.33	56.8889	189.444	354.778
C13	Secretor	3147.22	19.1111	978.556	127	164.222	185.222
C130	Non-Secretor	72.7778	24	21.6667	BLD	26.8889	10.1111
C15	Secretor	3913.33	402	694.778	83.1	224.556	176.667
C16	Secretor	1062.33	44.8889	2487.11	282.3	331	211.444
C18	Non-Secretor	BLD	BLD	339.556	7.1	333.556	BLD
C2	Secretor	4253.22	18.5556	2871.67	140.5	309.222	1116
C20	Secretor	2389.22	BLD	2735.44	BLD	190.556	426.556
C21	Non-Secretor	BLD	21.5556	2823.33	69.3333	301.556	BLD
C22	Non-Secretor	BLD	12.7778	1572.44	40.1111	188	BLD
C23	Secretor	3975.33	69.2222	1822.44	229.4	370.111	316.556
C25	Secretor	4306.33	354.778	213	BLD	184.889	118.222
C26	Secretor	5434.33	928.333	369	BLD	340.222	414.333
C27	Non-Secretor	BLD	BLD	822.667	BLD	193.333	7.77778
C28	Secretor	2241.44	413.222	569.778	BLD	188.222	187.111
C3	Secretor	932.667	41.2222	2406.22	72.8	312.444	223.444
C32	Secretor	3420.11	590.111	1135.89	148.889	223	267
C33	Secretor	2788.89	63.7778	2399.78	87.5	262.333	289.444
C35	Secretor	2328.67	87.4444	3117	90.1111	178.778	419.333
C36	Secretor	3429.22	138.889	1196.22	67.5556	84.1111	1195.89
C37	Non-Secretor	BLD	BLD	3667.44	207.222	322.889	BLD
C38	Non-Secretor	BLD	16.6667	3349.11	335.667	384.111	BLD
C39	Secretor	1930.78	19.6667	1430.67	119.667	200.222	200.778
C4	Secretor	3518.11	BLD	2754.22	49.1111	241.667	513.222
C40	Secretor	10314	1574.67	1352.89	153.7	289.778	762.556
C41	Secretor	3014.67	224.889	1978	120	324.889	473
C42	Secretor	1957.78	BLD	1407.78	55	140	234
C43	Non-Secretor	BLD	BLD	3542.78	65.6667	115	BLD
C46	Secretor	1850.89	131.444	1962	62	204.222	280.222
C47	Secretor	2626.67	92.3333	2562.78	82.8889	304.778	276.111
C5	Non-Secretor	BLD	16.6667	2966.22	39.5	132.444	BLD
C50	Secretor	4645	383.444	1126.44	114.333	278.111	402
C52	Secretor	8139.89	1019.89	94.6667	BLD	197.444	85
C55	Secretor	1917.44	186.444	3489.67	303.111	418.889	329.222
C56	Non-Secretor	BLD	35.6667	3665.33	134.889	167.556	BLD
C57	Secretor	2793.78	150.222	3135.89	167	353.111	1109.67
C6	Secretor	3192.44	56.5556	1615.67	54.3333	453.778	259.889
C60	Secretor	5924.78	279.222	2168	60.7778	416.444	424.333
C64	Non-Secretor	BLD	54.5556	5154.33	150.667	290.667	BLD
C65	Non-Secretor	80.4444	BLD	BLD	BLD	58.7778	BLD
C66	Non-Secretor	BLD	BLD	330.111	BLD	344.889	BLD
C68	Secretor	4632.22	220.667	880.889	38.9	128.111	221.444
C7	Secretor	1507.78	37.2222	4392	70.8889	404.222	301.333
C70	Secretor	1803.11	92.1111	3484	109.8	340.444	384.667
C71	Non-Secretor	30.7778	28.2222	2753.67	292.444	462	BLD
C73	Secretor	1573.67	13.6667	3584.89	60.1111	342.889	392.667
C74	Secretor	7085.89	397.667	796.333	41.4444	262.667	297.444
C77	Secretor	2458	26	1841.56	236.4	153.333	281.889
C79	Secretor	4222.22	666.667	1687	196.444	208.333	407.222
C8	Secretor	1696.78	41	2777.22	26.7	342.889	285.889
C81	Secretor	3241.56	54.1111	2106.11	102.778	179.333	310.333
C82	Secretor	1411	79.3333	2913.11	81.2222	235.444	280.111
C83	Non-Secretor	BLD	42.8889	2057.89	91.8889	197.556	20.1111
C84	Non-Secretor	38.4444	BLD	BLD	BLD	41.4444	BLD
C85	Secretor	5689.11	691.222	148.222	BLD	106.222	124.222
C89	Non-Secretor	BLD	BLD	232.444	BLD	241.889	6.44444
C91	Secretor	1083.33	60.4444	3201	43.2222	252.778	232.444
C92	Secretor	4213.33	152	1995.11	83.1111	267.889	544.111
C93	Secretor	4244	658.111	542.889	23	203.556	136.333
C96	Secretor	4277	130.222	2362	77.8889	302.889	603.778
*BLD: Below the limit of detection

## Sheet: Supplementary Table 2
Supplementary Table 2. Fecal metabolite concentrations.*
ID	Assigned Secretor Status	Age (months)	Sex	Concentration (μM)
		Month	Infant Sex	1,3-Dihydroxyacetone	2'fucosyllactose	2-Deoxyinosine	2-Deoxyuridine	2-Aminobutyrate	2-Hydroxybutyrate	2-Hydroxyglutarate	2-Hydroxyisobutyrate	2-Hydroxyisovalerate	2-Oxoglutarate	3-fucosyllactose	3'sialyllactose	3-Hydroxybutyrate	3-Phenyllactate	4-Aminobutyrate	4-Hydroxyphenylacetate	4-Hydroxyphenyllactate	5-Aminopentanoate	6'sialyllactose	Acetate	Acetoin	Alanine	Arginine	Asparagine	Aspartate	Betaine	Butyrate	Cadaverine	Carnitine	Choline	Citrate	Citrulline	Creatine	Creatinine	Cytosine	Dimethylamine	Ethanol	Ethanolamine	Formate	Fucose	Fumarate	Galactose	Glucose	Glutamate	Glutamine	Glycerol
20	Non-Secretor	5.33333	F	112.001	BLD	21.1894	BLD	117.299	31.0274	600.872	26.4868	44.6492	62.8115	3196.58	BLD	BLD	42.3789	1014.82	45.4059	118.812	342.058	BLD	44308.6	72.6495	2663.06	177.84	BLD	554.709	99.1363	62.8115	320.869	23.4597	208.111	1060.23	321.625	52.9736	117.299	BLD	34.8112	272.436	115.028	42.3789	23335.6	16.6488	8476.53	5096.82	1060.23	271.679	2857.55
23	Non-Secretor	4.9	M	84.1388	BLD	113.677	128.894	1987.11	772.466	4337.63	368.779	362.513	BLD	294.486	BLD	622.09	222.878	16503.7	469.029	389.366	14147.9	BLD	109001	177.229	23013.8	444.862	BLD	1265.66	119.943	42873.2	1817.94	81.4536	119.048	BLD	1324.74	486.036	176.334	41.1743	16.1117	7887.57	210.347	2064.98	9316.14	82.3487	7041.7	5879.87	14065.5	1180.63	2446.29
3	Non-Secretor	4.7	M	31.7129	3105.15	9.96692	BLD	163.095	52.5529	1794.05	59.8015	42.586	BLD	250.985	BLD	525.529	170.344	3413.22	67.0502	729.398	607.076	511.031	120737	835.41	3907.94	356.997	164.907	293.571	18.1217	168.532	576.269	34.4312	505.595	6067.14	BLD	746.613	67.9563	92.4206	9.06084	BLD	723.961	2348.57	8189.19	BLD	520.092	3059.85	1158.88	BLD	3462.15
31	Non-Secretor	5.3	F	69.9563	BLD	26.0094	BLD	408.975	83.4094	901.36	234.981	34.9781	73.5438	BLD	BLD	273.547	116.594	7993.85	BLD	709.428	947.1	BLD	124604	3685.26	10642.3	375.791	BLD	615.256	80.7188	300.453	1049.34	40.3594	206.281	418.841	629.606	66.3688	BLD	298.659	BLD	1945.32	190.138	15304.3	3347.14	18.8344	5589.33	6598.31	1883.44	450.231	11438.7
44	Non-Secretor	5.16667	F	50.6031	BLD	48.4946	105.423	278.317	39.0065	1668.85	50.6031	BLD	55.8742	9061.11	BLD	232.985	150.755	2572.32	67.4707	729.527	746.395	BLD	87257.6	2282.41	6043.9	1214.47	BLD	885.553	123.345	91.718	313.106	50.6031	654.677	14369.2	BLD	772.751	142.321	260.395	33.7354	1537.07	616.725	752.72	13123.1	9.48807	24029.1	18030.5	2765.25	329.974	12303.9
45	Non-Secretor	5.1	F	71.844	BLD	21.0005	BLD	714.019	321.64	1235.72	120.477	452.064	BLD	151.425	BLD	206.69	508.434	4647.75	90.6339	1231.3	11227.6	BLD	187031	4150.37	12090.8	526.119	BLD	390.168	138.161	294.008	4694.17	36.4746	1652.41	4067.47	BLD	284.06	93.9498	44.2117	15.4741	1341.82	981.499	757.125	2007.21	38.6852	3595.51	6703.6	2528.91	BLD	13897.9
58	Non-Secretor	4.96667	F	263.196	BLD	18.2143	BLD	366.107	46.4464	1900.66	161.196	306	184.875	599.249	BLD	479.035	114.75	2356.93	44.6249	826.017	632.035	BLD	73915.3	429.857	3200.25	187.607	BLD	4952.46	46.4464	5909.62	667.553	37.3392	172.125	BLD	609.267	1016.36	125.678	108.375	7.2857	5874.1	571.928	1056.43	2091.91	327.857	3898.76	4495.28	6381.37	BLD	3869.62
70	Non-Secretor	5	F	42.509	BLD	16.8059	BLD	310.414	39.5432	1595.57	160.15	16.8059	BLD	2041.42	BLD	226.385	87.9836	947.06	25.7031	673.223	434.975	BLD	120431	1590.63	10453.2	176.956	128.515	2681.03	50.4176	33.6117	858.088	132.47	145.321	13774.9	BLD	430.032	23.7259	150.264	BLD	2856.01	234.294	1585.68	2514.95	13.8401	10555.1	8664.91	3003.31	293.608	4765.95
75	Non-Secretor	5.03333	M	19.0732	BLD	36.4878	BLD	446.976	BLD	758.78	169.171	88.7317	BLD	201.512	BLD	408.829	81.2683	4384.34	63.0244	673.366	1354.19	631.902	94238	765.415	6637.46	308.488	BLD	1973.66	87.0732	6834.83	3035.95	34	318.439	3109.76	590.439	288.585	BLD	292.732	BLD	1782.93	514.146	8624.39	1459.51	72.9756	4220.98	6785.07	8091.17	552.293	3847.8
78	Non-Secretor	5	F	230.775	BLD	49.101	BLD	446.819	225.865	2070.1	33.3887	27.4966	BLD	106.058	BLD	133.555	121.771	549.932	1564.36	231.757	2167.32	BLD	73772.3	299.516	4161.8	401.647	245.505	4379.81	62.8493	12794.7	12581.7	52.0471	150.249	BLD	1287.43	1243.24	175.782	79.5437	16.6944	3782.74	923.1	870.07	1392.51	588.23	7073.5	3513.67	9907.61	BLD	4336.6
88	Non-Secretor	4.93333	M	20.9394	BLD	BLD	BLD	355.97	78.9255	1404.55	76.5094	108.724	47.5164	277.045	BLD	202.951	219.059	2237.3	57.9861	784.423	1069.52	BLD	137221	842.409	4863.58	BLD	126.442	1141.2	27.3823	81.3416	401.876	63.6236	446.171	9792.4	345.5	595.163	82.1469	151.408	12.0804	BLD	364.024	13130.6	3774.73	8.85898	4466.54	5596.46	4394.06	401.07	5349.22
B10	Non-Secretor	2.63333	M	18.3243	BLD	33.9	64.1352	703.655	115.443	1216.74	82.4595	369.235	BLD	BLD	137.433	492.925	159.422	2585.56	105.365	802.606	1118.7	BLD	62670.1	858.495	7120.84	683.498	141.097	4211.85	50.3919	3911.33	7435.1	14.6595	265.703	12073.9	1286.37	BLD	318.843	221.724	235.468	1057.31	1224.98	87.9568	1347.75	264.787	3604.4	12878.3	9122.77	BLD	1893.82
B11	Non-Secretor	2.7	F	79.0401	93.6203	56.0187	55.2513	156.545	108.201	1373.61	187.241	116.642	161.15	544.072	BLD	214.866	91.3182	421.292	95.1551	749.73	343.786	BLD	111780	987.618	7568.67	BLD	BLD	2766.4	108.201	220.238	1155.67	23.7888	218.703	3988.07	BLD	212.564	247.096	190.31	52.9492	3572.15	442.011	55.2513	5488.3	60.623	14884.9	29037.7	5967.91	831.072	3691.1
B20	Non-Secretor	2.63333	F	33.7667	BLD	BLD	BLD	111.913	8.68287	1160.61	67.5334	11.5772	90.6878	6964.63	BLD	91.6525	32.802	261.451	487.206	44.3791	497.818	BLD	93963.1	1517.57	2186.15	338.632	BLD	318.372	30.8724	29.9077	276.887	53.062	405.201	37541.8	BLD	416.778	71.3925	310.654	27.0134	2108.97	238.297	115.772	6349.11	BLD	2090.64	2171.68	1487.67	281.711	8764.88
B22	Non-Secretor	2.26667	M	9.96665	BLD	54.3635	144.063	235.575	183.93	3095.1	38.9605	319.839	1293.85	262.757	BLD	92.418	76.109	2251.56	647.832	1292.95	25400.5	BLD	86270.4	307.154	3510.98	BLD	125.942	4089.95	BLD	6834.4	3986.66	87.8877	71.5787	1419.79	1962.52	617.932	BLD	BLD	25.3697	2963.72	571.723	3172.11	193.897	922.368	2613.98	4621.81	25096.9	958.61	3309.83
B23	Non-Secretor	2.06667	M	229.879	260.21	46.2951	BLD	370.361	332.047	1735.27	119.729	608.221	525.21	314.487	1642.68	153.253	223.493	2525.48	97.3793	175.602	729.546	4024.48	92136.8	126.114	9247.84	225.09	202.74	1886.92	119.729	568.312	1198.88	62.2589	660.902	28263.9	BLD	241.054	303.312	BLD	11.1747	4351.74	83.0118	20762.5	1605.96	31.9276	4733.27	4380.47	6162.03	638.553	6104.56
B233	Non-Secretor	2.03333	F	60.3738	BLD	65.0905	99.9941	332.056	BLD	5826.07	232.062	119.804	227.345	137.728	246.212	123.578	111.314	1010.32	699.959	1030.13	1306.53	BLD	90636.2	687.695	8032.55	349.979	185.838	8565.53	47.167	21041.2	3583.75	44.337	309.416	1766.88	1223.51	214.138	302.812	186.781	11.3201	2266.85	518.837	4118.63	1972.53	86.7873	3828.08	11354	23246.7	115.088	2267.79
B33	Non-Secretor	2.6	M	54.0169	624.31	24.9309	91.4132	498.617	154.779	1862.54	69.5987	124.654	98.6847	349.032	540.169	432.135	118.422	7223.72	376.04	811.292	4769.07	BLD	124544	665.862	4127.1	537.052	145.43	4605.98	258.658	4987.21	6622.26	39.4739	87.258	BLD	1424.18	947.373	242.037	108.034	34.2799	3022.87	246.192	BLD	48354.4	49.8617	1540.52	4711.93	3390.6	276.317	2152.36
B44	Non-Secretor	2.6	F	112.962	BLD	157.261	104.102	274.652	155.046	1910.38	130.681	358.82	BLD	BLD	603.57	235.891	187.162	1739.83	281.297	429.698	1238.15	BLD	79988	146.186	6649.24	198.237	135.111	4834.1	19.9344	674.448	8801.05	35.439	200.452	BLD	1431.96	644.547	BLD	42.0838	14.3971	4241.6	585.851	38.7614	2456.37	208.204	2489.59	8015.86	13985.1	878.223	3313.55
B45	Non-Secretor	2.1	F	10.1393	110.518	34.4735	38.5292	451.198	30.4178	887.187	89.2256	65.9053	201.772	121.671	BLD	389.348	79.0863	3719.09	63.8774	301.136	2339.13	BLD	49878.1	301.136	4393.35	286.941	113.56	1588.82	443.086	171.354	1344.47	18.2507	82.1281	BLD	653.983	114.574	504.936	86.1838	131.811	527.242	81.1142	25.3482	516.089	89.2256	1630.4	4901.33	6614.86	226.106	5059.5
B65	Non-Secretor	2.43333	F	80.1443	110.198	12.5225	23.3754	474.187	45.916	2684.83	154.445	173.646	325.586	BLD	570.193	662.86	195.352	2502.84	62.6127	1192.98	576.037	687.07	164858	5435.62	10434.6	848.194	120.216	7845.79	283.01	219.562	1206.34	70.9611	414.914	20264	BLD	1325.72	252.955	171.976	134.409	2155.55	554.331	16428.7	3274.23	146.096	12009.1	7987.71	6879.89	393.208	3588.13
B77	Non-Secretor	2.66667	M	BLD	130.001	31.1269	22.8874	195.916	113.522	1017.12	21.9719	25.6339	139.156	28483.9	2047.05	BLD	83.3103	1609.44	116.268	70.4933	216.973	5981.86	52080.8	21.0564	3418.47	166.621	54.0144	234.367	27.4649	7672.78	1513.32	5.49298	465.073	119.93	BLD	81.4793	281.973	21.9719	43.0284	3724.24	146.48	55.8453	8071.94	97.9582	5021.5	10311.2	2228.32	344.227	2912.2
B78	Non-Secretor	2.1	F	36.7611	BLD	47.02	54.7142	259.893	BLD	1155.84	18.808	88.9106	BLD	109.428	BLD	155.594	56.424	1192.6	224.841	85.491	1474.72	329.14	74078.8	88.9106	3888.13	238.52	83.7812	465.926	45.3102	13730.7	5029.43	46.1651	266.732	1501.22	601.856	383	183.806	27.3571	63.2633	4161.7	605.276	44.4553	1314	20.5178	11537	10625.7	4735.35	BLD	5493.65
B9	Non-Secretor	2.36667	F	51.9557	141.605	13.2436	BLD	BLD	26.4872	BLD	25.4685	BLD	BLD	585.775	1266.29	115.118	50.937	148.736	285.247	64.1806	328.034	1556.63	104209	495.107	1108.39	883.247	113.08	1321.3	18.3373	24.4497	335.165	5.0937	648.937	2576.39	BLD	511.407	BLD	58.0681	BLD	1290.74	540.951	2871.83	20269.9	22.4123	5630.57	11140.9	2211.68	BLD	55095.5
B94	Non-Secretor	2.06667	M	29.8712	89.6136	BLD	39.2059	218.433	80.2788	1166.84	154.957	40.1394	253.905	BLD	BLD	148.422	272.575	500.342	129.753	956.811	324.849	BLD	232693	8121.23	9428.09	1652.25	278.175	6791.03	56.0085	129.753	854.129	99.8818	635.696	22073.9	378.057	982.015	217.5	344.452	28.9377	3689.09	609.559	13490.6	1511.3	73.7445	3528.53	7497.67	12102.5	1234.99	14266.3
B96	Non-Secretor	2.4	M	25.1804	450.285	37.03	BLD	268.097	BLD	2372.88	251.804	272.541	164.413	468.059	925.75	519.901	235.511	2555.07	117.015	673.946	749.488	2273.64	278460	220.699	9685.57	967.224	502.127	11874.8	BLD	694.683	2509.15	302.165	752.45	31240	BLD	362.894	811.698	1064.98	161.451	5967.76	785.036	8854.62	5040.53	32.5864	25586.3	17727	18374.3	848.728	8589.48
B99	Non-Secretor	2.56667	F	BLD	BLD	BLD	21.7237	46.7059	27.1546	470.318	26.0684	16.2928	272.632	59228.6	1351.21	BLD	97.7566	223.754	30.4132	353.01	324.769	2987.01	50963.8	1479.38	543.092	300.873	103.188	325.855	79.2915	27.1546	318.252	64.0849	387.768	11772.1	BLD	457.284	173.79	18.4651	21.7237	5383.13	184.651	34.7579	9846.26	17.379	28213.6	11294.1	1434.85	230.271	3751.68
C1	Non-Secretor	4.1	F	30.0017	BLD	30.0017	159.009	BLD	339.019	4869.28	492.028	816.047	BLD	BLD	BLD	BLD	BLD	21505.2	54.0031	1071.06	969.055	BLD	121120	1962.11	32743.9	BLD	BLD	1710.1	54.0031	849.049	2343.13	66.0038	1071.06	BLD	876.05	1233.07	210.012	465.027	24.0014	BLD	663.038	36.0021	645.037	309.018	1608.09	2568.15	8166.47	BLD	23794.4
C112	Non-Secretor	3.2	M	47.9976	BLD	6.3393	BLD	BLD	BLD	1362.95	47.092	9.96176	BLD	BLD	BLD	288.891	83.3166	1058.66	BLD	700.946	276.213	BLD	119964	1665.43	5281.55	260.817	BLD	805.997	43.4695	116.824	154.86	37.1302	890.219	26204	214.631	653.854	74.2604	148.521	BLD	814.148	477.259	7952.2	2388.11	14.4898	2603.64	2543.87	4018.21	356.812	9191.09
C113	Non-Secretor	3.9	F	64.9831	BLD	44.3066	BLD	127.997	83.6903	702.999	84.6749	113.228	BLD	42069.6	BLD	314.085	57.1063	2472.31	BLD	58.0909	528.726	BLD	84108.8	BLD	5206.52	BLD	68.9214	350.515	50.2142	2785.41	2006.6	21.661	130.951	150.643	191.995	136.858	53.168	BLD	13.7843	11165.3	201.841	3058.14	35775.1	37.4145	11646.7	12700.3	3151.68	BLD	5357.16
C130	Non-Secretor	2.4	F	150.56	BLD	31.6519	21.3864	BLD	216.431	784.454	112.92	248.938	191.622	BLD	BLD	199.322	227.552	7229.47	BLD	946.136	725.428	BLD	201719	2122.39	10402.4	215.575	124.041	2506.49	94.1003	772.478	572.301	169.381	867.434	18759.3	396.932	412.33	60.7375	118.909	BLD	3954.78	434.572	23320.6	BLD	54.7493	2692.12	3113.01	5192.63	BLD	6723.04
C18	Non-Secretor	3.6	M	212.48	BLD	21.9149	BLD	367.79	157.216	2477.34	50.4996	235.347	BLD	BLD	BLD	207.715	108.622	1221.52	40.9714	581.222	2770.81	BLD	127050	774.645	8765.02	BLD	BLD	3533.07	121.009	11124.2	8967.02	49.5468	307.762	BLD	708.901	BLD	BLD	189.612	BLD	4636.44	BLD	5067.11	4130.49	277.272	13278.5	4537.34	11881.7	BLD	7737.88
C21	Non-Secretor	3.4	M	BLD	BLD	20.5201	BLD	243.565	71.3744	775.305	28.5498	61.5604	BLD	78201.4	BLD	139.18	39.2559	1605.03	BLD	215.908	264.977	1388.23	34500.6	BLD	2892.45	BLD	117.768	1208.9	57.9917	2711.34	627.203	64.237	434.492	BLD	187.358	256.948	25.8732	18.7358	14.2749	BLD	330.107	3126.2	5482.45	39.2559	6922.43	8111.7	2043.09	541.553	5957.98
C22	Non-Secretor	4.2	F	445.948	BLD	68.4479	64.2995	828.634	220.9	995.606	571.436	52.8916	BLD	BLD	BLD	477.061	81.9301	13594.2	BLD	60.1512	450.097	BLD	143251	BLD	14440.4	236.456	BLD	3480.47	153.489	18553.5	5738.22	16.5934	1370	BLD	600.475	197.047	460.468	104.746	17.6305	30609.7	1037.09	233.345	9490.41	173.194	3368.47	5512.13	2685.02	BLD	8160.86
C27	Non-Secretor	3.5	M	87.2021	BLD	58.1348	45.2159	BLD	62.9793	1568.02	77.513	65.4016	BLD	2155.83	BLD	1025.43	65.4016	4724.26	BLD	268.066	587.807	BLD	78773.4	150.181	5366.16	364.15	BLD	937.423	35.5268	314.089	1756.15	41.1788	615.26	3115.05	293.903	496.568	33.9119	32.2971	BLD	1381.51	514.331	BLD	7589.82	67.8239	13593.8	20266.4	2507.06	BLD	7937.01
C37	Non-Secretor	3.5	M	30.3956	BLD	11.9982	19.1972	117.583	31.1954	378.345	42.3938	7.19895	88.787	2560.43	BLD	227.167	60.7911	1333.4	BLD	110.384	239.965	575.116	65473.6	308.755	3153.14	BLD	BLD	1362.2	361.547	69.5898	175.974	55.1919	323.953	BLD	BLD	1435.79	711.896	30.3956	81.5881	1488.58	141.579	1180.63	14147.5	55.1919	18466.1	14783.4	4005.01	BLD	5282.43
C38	Non-Secretor	2.5	F	BLD	BLD	90.0936	18.9671	211.483	BLD	1041.29	106.216	39.8308	BLD	28192.7	BLD	772.908	110.009	616.43	111.906	234.243	509.266	BLD	54972.3	96.732	5429.32	BLD	BLD	936.973	89.1452	5582.96	2774.88	17.0704	211.483	BLD	539.613	119.493	BLD	16.122	25.6055	1922.31	993.874	77.765	6089.38	469.435	4692.45	21254.5	2694.27	BLD	4602.36
C43	Non-Secretor	5	M	243.17	BLD	48.9839	BLD	178.441	172.318	476.719	34.1138	92.7196	BLD	BLD	BLD	BLD	29.7402	637.666	BLD	272.91	1006.79	BLD	75665.3	307.024	3756.89	286.906	126.833	2399.34	40.2368	3636.18	2698.49	59.4805	360.382	394.496	221.302	210.806	BLD	BLD	BLD	995.423	444.354	430.359	635.916	206.432	2059.07	3659.8	4404.18	BLD	4199.5
C5	Non-Secretor	4.4	M	435.67	BLD	63.5544	108.687	304.877	81.976	4407.36	124.346	197.111	BLD	BLD	BLD	806.865	116.977	14574.2	78.2917	769.101	4175.25	BLD	134994	3140.88	10592.4	349.089	BLD	2106.51	46.975	2384.67	1959.13	58.949	281.85	484.487	1195.56	308.561	BLD	194.348	BLD	2719.95	512.12	46.0539	14601.9	53.4226	26426.7	16709.3	4285.78	898.052	8153.39
C56	Non-Secretor	3.3	M	13.7973	BLD	143.28	92.3359	BLD	BLD	1063.45	430.901	598.591	BLD	BLD	BLD	BLD	282.314	477.599	139.034	376.773	569.935	BLD	92574.7	113.562	19068.9	154.954	153.893	4261.25	15.92	10030.6	1170.65	20.1653	38.2079	BLD	1542.12	BLD	BLD	46.6986	BLD	6567.52	482.906	208.021	1309.68	164.506	1722.54	3747.56	9900.1	1408.39	5211.14
C64	Non-Secretor	2.2	F	272.771	BLD	36.8373	75.4287	BLD	BLD	1200.72	126.299	468.36	BLD	BLD	BLD	399.947	233.303	6764.02	646.406	315.748	5130.9	BLD	180581	840.24	20162.3	BLD	188.572	739.377	158.751	28177.9	2002.37	BLD	554.313	3160.99	1411.22	514.845	179.801	86.8307	15.7874	13519.3	411.349	13428.1	337.675	27.1894	8088.41	6132.53	3014.52	BLD	11969.5
C65	Non-Secretor	4.3	M	BLD	BLD	34.8031	BLD	BLD	22.5196	979.604	79.8423	59.3699	178.11	49751	BLD	326.535	85.9841	314.251	BLD	52.2046	326.535	BLD	90577	1571.26	3445.5	BLD	BLD	1014.41	145.354	136.141	375.668	93.1494	485.196	21573.8	288.661	894.644	135.118	159.685	BLD	2074.88	165.826	79.8423	93890.5	16.3779	13657.1	19108.9	3829.36	BLD	5632.98
C66	Non-Secretor	2.8	M	28.2481	BLD	15.3347	BLD	BLD	53.2679	2050.81	75.0593	117.028	BLD	BLD	BLD	205.001	105.729	5269.49	BLD	535.907	3918.42	BLD	119005	911.204	4836.89	217.107	117.028	500.395	38.7403	143.662	1153.33	41.1616	456.813	7070.91	242.127	1113.78	BLD	126.713	BLD	949.944	330.1	4676.28	2951.53	19.3701	6613.29	5398.62	3267.1	BLD	5731.14
C71	Non-Secretor	3.7	M	BLD	BLD	39.4916	33.2561	BLD	BLD	690.063	32.2168	77.9439	BLD	7571.99	BLD	543.529	98.729	2418.34	BLD	41.5701	357.503	BLD	30628.8	88.3364	6716.69	1110.96	150.692	403.23	63.3944	14072.5	1689.82	10.3925	489.488	BLD	349.189	1274.12	BLD	17.6673	BLD	2624.11	293.069	2803.9	9345.99	75.8654	11193.8	9254.54	4732.75	756.576	5666
C83	Non-Secretor	4.2	M	BLD	BLD	63.6723	BLD	BLD	26.122	726.517	77.5496	84.8964	640.804	17027.4	BLD	260.403	52.2439	105.304	BLD	38.3666	131.426	BLD	48706.8	BLD	5299.49	BLD	BLD	1503.65	503.664	182.037	266.117	14.6936	98.7736	93.8758	274.281	102.039	34.2851	BLD	110.202	1654.66	306.117	47.346	2497.91	193.466	3415.45	18766.2	3730.54	BLD	3440.75
C84	Non-Secretor	4.2	M	BLD	BLD	27.9837	64.7622	BLD	379.779	693.995	113.534	570.068	BLD	BLD	BLD	207.879	212.676	3737.82	154.31	1206.5	6394.67	BLD	35776.7	BLD	8673.34	BLD	115.932	3601.9	66.3613	3358.04	1298.44	31.9813	119.93	255.851	1349.61	BLD	327.809	39.9767	BLD	1620.65	490.114	2022.02	295.827	187.89	3007.05	1451.15	11488.5	BLD	2759.19
C89	Non-Secretor	2.7	M	BLD	BLD	40.3394	90.12	BLD	181.098	4566.94	309.841	987.887	BLD	BLD	BLD	BLD	1505.43	3211.7	187.965	1350.08	2147.43	452.316	17970.8	125.31	18699.5	1389.56	239.462	5481.01	154.491	678.904	8797.43	36.9063	493.514	BLD	3239.17	2347.41	BLD	22.3154	19.7406	781.04	576.768	38.6228	1040.24	283.234	5322.23	2455.55	47078.7	1459.94	4033.08
100	Secretor	4.73333	F	35.9114	15814.1	14.691	BLD	341.158	72.639	749.243	28.5659	143.646	BLD	6070.66	BLD	229.343	71.0067	2058.38	53.051	140.381	293.821	BLD	57011.8	249.748	5670.74	293.005	104.47	499.495	435.018	259.542	1523.79	14.691	808.007	1147.53	267.703	435.834	382.783	BLD	88.1462	1127.94	535.407	BLD	4177.97	150.991	2869.65	5933.55	2055.11	BLD	2085.31
14	Secretor	5.4	F	60.0941	BLD	BLD	27.5431	154.408	90.1411	1541.58	120.188	16.6928	62.598	731.144	BLD	138.55	92.645	4822.55	34.2202	1266.15	777.05	BLD	130978	5124.69	5518.64	305.478	112.676	219.51	85.1333	3116.55	873.033	48.4091	257.904	752.01	407.304	264.581	BLD	122.692	BLD	1971.42	383.934	4477.84	7924.91	BLD	6412.54	10887	2919.57	BLD	3346.91
2	Secretor	4.8	F	49.6932	BLD	36.5391	BLD	590.473	194.388	BLD	62.8473	828.708	BLD	BLD	BLD	2006.73	502.779	7771.15	74.5399	600.704	BLD	216.312	138457	BLD	5004.4	BLD	BLD	2014.04	78.9246	10159.3	5116.94	19.0004	599.242	BLD	BLD	BLD	149.08	182.696	76.0014	7490.52	BLD	42.3854	1116.64	135.926	2760.9	4276.54	3572.07	BLD	15340.6
21	Secretor	5.4	M	27.473	BLD	176.359	101.916	1361.24	163.066	2139.35	452.862	215.353	264.095	155.09	BLD	193.197	246.371	1877.03	188.766	1101.58	1360.36	BLD	71355.4	254.347	13522.9	202.06	BLD	4755.49	31.0179	1019.16	6692.78	55.8322	257.892	BLD	1386.94	244.598	196.742	456.406	8.86226	1849.55	322.586	30.1317	3676.95	510.466	6921.43	7251.1	10383	BLD	2530.18
224	Secretor	5.03333	M	27.5958	BLD	21.1027	BLD	245.928	69.8012	1304.31	144.472	74.6711	76.2944	142.849	BLD	467.506	136.356	103.89	41.3938	375.79	374.167	BLD	66200	1277.53	4106.91	289.756	94.9622	1740.97	41.3938	227.26	516.205	42.2054	135.544	140.414	BLD	472.376	48.6985	143.661	14.6096	3629.66	230.506	1542.12	119601	34.9006	3048.53	4033.05	5072.76	480.492	3814.72
226	Secretor	5.1	F	19.1357	BLD	7.48787	BLD	65.7269	51.5831	603.189	23.2956	27.4555	297.851	568.246	BLD	486.711	54.0791	321.978	14.9757	253.756	197.181	BLD	129494	1196.4	2607.44	240.444	76.5427	378.553	117.31	1129	151.421	87.3585	230.46	7879.73	BLD	3020.11	29.9515	37.4393	BLD	1086.57	329.466	6709.13	7582.72	BLD	2593.3	4132.47	5166.63	719.667	4687.41
228	Secretor	4.76667	M	36.6161	BLD	18.7775	BLD	234.719	61.9658	2117.16	244.108	78.8655	BLD	BLD	BLD	246.924	179.325	1752.88	34.7384	775.511	605.574	BLD	65905.3	1084.4	7584.23	104.215	133.32	4639.92	269.457	123.932	1567.92	26.2885	296.685	78.8655	492.909	958.591	163.364	457.232	76.0489	1855.22	645.946	2422.3	1341.65	46.0049	1940.65	2221.38	8110	BLD	12764.9
229	Secretor	5	F	11.5939	BLD	124.635	115.939	781.624	289.848	998.044	82.1236	330.427	BLD	BLD	BLD	177.773	339.122	3491.7	171.977	1039.59	1855.99	BLD	77484.1	601.918	7918.65	812.541	345.885	6476.17	33.8156	8049.08	3396.05	101.447	118.838	279.22	BLD	158.45	BLD	110.142	BLD	1915.9	251.202	37.6802	2613.46	50.2403	6808.53	5506.15	7227.84	BLD	5009.54
230	Secretor	4.8	F	76.2546	BLD	31.0339	BLD	297.925	86.8948	3286.93	86.8948	157.829	BLD	369.746	BLD	320.979	133.002	6530.41	BLD	121.475	16090.6	BLD	128810	918.602	6804.39	696.932	BLD	3006.74	88.6682	5625.11	4961.87	24.8271	265.118	2409.11	BLD	494.768	BLD	35.4673	23.9404	6657.21	937.222	90.4415	2676.89	96.6483	6859.37	7478.27	7546.55	BLD	5799.78
28	Secretor	5.33333	F	37.8733	BLD	71.5384	108.009	216.018	883.71	879.502	88.371	BLD	BLD	267.918	BLD	377.33	BLD	2335.52	1722.53	166.923	23492.7	BLD	182159	BLD	5908.23	561.086	BLD	3994.93	57.5113	41037.8	1589.28	82.7601	150.09	BLD	2679.18	563.891	BLD	BLD	19.638	5351.35	701.357	131.855	4722.94	333.846	9792.35	6285.56	11822.1	340.86	17137
32	Secretor	5.46667	M	137.84	BLD	13.3087	54.1854	3661.8	56.0867	1270.98	91.2597	293.742	369.792	164.458	BLD	177.766	438.237	4669.45	BLD	1449.7	9265.71	BLD	63289.6	346.026	11236.4	148.297	BLD	3428.89	115.976	494.323	4101.93	48.4817	490.521	BLD	1584.69	833.695	BLD	133.087	66.5435	633.114	461.052	26.6174	269.977	336.52	375.496	696.806	6692.38	1604.65	34650.2
4	Secretor	4.83333	F	268.971	94.0003	62.3567	BLD	686.854	219.644	1308.56	201.961	244.773	53.0497	3585.04	BLD	674.755	147.981	1074.95	30.713	168.456	457.903	BLD	71164.8	345.288	8945.85	259.664	120.991	1504.01	213.129	372.279	522.121	78.1785	3130.86	BLD	BLD	456.041	247.565	47.4655	37.2279	4270.97	653.349	10259.1	151640	BLD	9373.97	7733.16	3950.81	BLD	5901.55
42	Secretor	5.33333	F	44.0432	BLD	BLD	BLD	211.782	69.3447	1226.65	120.885	17.8047	100.269	79.6527	BLD	154.62	65.5963	2278.07	49.6658	497.595	1223.84	BLD	145240	5551.32	4669.52	685.013	BLD	3550.64	45.9174	72.156	1015.81	150.872	264.259	15522.9	477.916	1091.71	104.954	273.63	BLD	1474.04	358.906	10521.7	1043.92	BLD	2007.25	4811.96	5720	BLD	15097.5
43	Secretor	5.36667	F	75.7953	BLD	74.0326	44.067	640.735	1123.71	BLD	117.218	60.8125	BLD	BLD	BLD	1065.54	131.32	6732.56	469.755	408.942	1203.91	BLD	167678	2046.47	9945.93	263.521	341.079	1792.65	390.434	47898.2	3398.45	66.9819	447.721	1908.1	958.899	1202.15	262.64	156.879	83.7274	1745.06	708.598	20143.9	2851.14	56.4058	4846.49	4561.82	3281.23	BLD	14609.1
5	Secretor	5.4	F	147.871	48933.8	BLD	BLD	90.474	511.713	547.708	38.9135	74.9086	BLD	1009.81	BLD	271.422	45.7234	179.002	BLD	BLD	BLD	BLD	58229.2	101.175	2921.43	331.738	BLD	1206.32	53.5061	5245.54	209.16	BLD	146.899	47.6691	BLD	106.039	BLD	BLD	BLD	1037.05	BLD	2855.28	4684.22	36.9679	3100.44	4871.97	2996.34	BLD	3014.83
53	Secretor	4.8	M	BLD	31912.8	10.3399	BLD	95.8793	62.9796	615.696	125.019	54.5196	93.0593	23725.4	BLD	374.117	42.2997	1243.61	33.8398	750.115	325.238	BLD	65945.2	1481.43	2422.36	225.598	77.0795	2196.76	87.4194	724.735	698.415	59.2196	98.6993	1446.65	314.898	255.678	44.1797	109.039	12.2199	4212.11	118.439	4371.91	3750.57	42.2997	4710.31	6660.79	3883.11	BLD	2410.14
60	Secretor	5.1	M	15.7894	BLD	19.5045	BLD	477.396	71.5165	1406.18	135.603	202.475	54.7984	BLD	BLD	158.822	499.687	999.374	58.5135	1281.72	3100.29	BLD	113563	2309.89	9418.82	448.604	BLD	2747.35	178.327	197.831	2514.22	87.3059	663.153	1206.49	520.12	1182.34	445.817	156.965	56.6559	1128.48	350.152	17581.9	2005.25	57.5847	2962.83	4204.61	10216.6	295.354	4249.2
63	Secretor	5.46667	M	5.69931	BLD	BLD	BLD	692.06	561.79	942.83	318.347	427.449	BLD	BLD	BLD	BLD	741.725	3422.85	105.844	1800.98	871.995	BLD	51080.5	BLD	9723.85	387.553	BLD	6127.58	38.2668	1277.46	819.887	17.9121	25.2398	BLD	1332.83	160.395	285.78	26.8682	8.95607	3846.22	BLD	7336.65	994.123	109.915	2084.32	1642.22	16325.3	BLD	2308.22
67	Secretor	4.83333	M	356.191	BLD	74.6689	45.4068	274.459	3602.27	1605.38	BLD	BLD	BLD	BLD	BLD	180.618	79.7141	BLD	902.081	57.5153	361.236	BLD	57737.2	224.007	1384.4	321.884	BLD	5866.56	26.235	6460.88	21496.6	21.1898	450.032	BLD	767.879	554.972	BLD	48.4339	13.1175	3247.09	1945.43	38.3435	1278.45	143.284	1916.17	236.115	8840.2	BLD	2215.85
68	Secretor	5.1	F	248.517	BLD	23.0766	BLD	244.079	299.108	1242.58	82.5431	36.39	83.4307	110.058	BLD	157.098	229.878	1139.63	409.165	969.216	4223.9	BLD	79392.3	282.244	5305.84	302.658	BLD	6916.76	261.83	11566.7	8686.56	15.9761	510.347	BLD	1153.83	1055.31	236.091	28.4019	72.78	2465.64	797.029	565.376	1318.03	395.852	3643.44	2879.25	10123.5	756.202	3105.57
71	Secretor	5.23333	F	BLD	30376.6	7.40961	BLD	112.996	57.4244	692.798	BLD	118.554	BLD	37308.3	BLD	350.104	44.4576	2815.65	11.1144	24.0812	180.609	2009.86	36028.3	133.373	3300.05	191.724	BLD	351.956	81.5057	4273.49	1606.03	BLD	861.367	BLD	BLD	564.982	BLD	BLD	10.1882	2647.08	325.096	BLD	4147.53	13.893	1850.55	2462.77	598.326	178.757	2342.36
73	Secretor	4.83333	M	16.9756	BLD	100.911	76.3903	135.805	83.935	443.252	73.561	45.2683	123.545	BLD	BLD	251.805	71.6749	911.025	262.179	990.245	2151.19	BLD	69018.2	80.1627	3657.3	BLD	134.862	3992.1	53.7561	1022.31	4109.04	29.2358	336.683	369.691	916.684	80.1627	376.293	54.6992	85.8212	4088.3	320.651	BLD	2902.83	239.545	6536.56	6135.74	10397.6	780.879	2849.08
74	Secretor	5	F	51.8214	BLD	66.7921	84.0659	419.178	367.356	1778.05	10.3643	80.6111	BLD	BLD	BLD	137.039	564.278	BLD	274.078	845.265	BLD	BLD	60012.7	138.191	2310.08	160.071	BLD	3792.18	14.9706	5961.77	18268.8	59.8826	86.3691	BLD	1057.16	301.716	87.5207	40.3056	40.3056	2249.05	1296.69	59.8826	3040.19	108.249	5076.2	3256.69	6490.35	2961.88	3784.12
8	Secretor	5.23333	F	165.264	BLD	46.1397	31.0394	524.314	369.117	3989.82	232.376	441.263	BLD	1010.04	BLD	773.469	360.728	10703.6	57.0454	952.155	4691.98	198.82	190459	753.335	15429.1	490.758	BLD	5551.02	57.8843	1687.03	4764.97	11.7446	348.984	425.324	813.736	357.373	143.452	BLD	5.87232	17388.8	1066.25	67.9511	2894.22	78.8569	6849.64	9556.78	5577.87	BLD	2905.12
81	Secretor	5.4	F	21.3062	BLD	17.7552	BLD	304.501	56.8166	1507.42	94.9902	43.5002	88.7759	1075.08	BLD	523.778	207.736	4034.87	67.4697	1027.14	580.595	BLD	71106	1015.6	5587.56	735.065	BLD	1014.71	329.359	110.082	1338.74	31.9593	593.911	1803.04	BLD	665.819	667.595	231.705	92.327	2048.06	810.524	6147.73	16756.5	45.2757	12282.1	14056.8	4008.23	313.379	4513.37
89	Secretor	4.73333	F	14.8697	BLD	28.8101	BLD	1334.56	215.611	713.748	263.009	235.128	BLD	120.817	BLD	159.85	256.503	12987.8	47.3973	764.863	2833.62	BLD	216485	6097.53	13204.3	520.441	BLD	843.858	92.9359	1488.83	3658.89	93.8653	256.503	1459.09	832.706	707.242	97.5827	330.852	17.6578	14071.4	588.284	34771	624.529	19.5165	1772.29	4158.88	3146.81	BLD	5469.28
95	Secretor	5.3	F	353.458	BLD	215.721	202.555	363.586	1308.5	1201.15	60.7664	BLD	BLD	BLD	BLD	300.794	178.248	12964.5	2193.67	169.133	10689.8	BLD	201588	550.949	18087.1	449.671	BLD	1803.75	26.3321	49564.1	6950.66	111.405	439.544	BLD	1800.71	149.89	BLD	126.597	23.2938	3307.72	1918.19	927.7	253.193	35.4471	621.843	1657.91	3717.89	BLD	6285.27
97	Secretor	5	F	14.8704	BLD	19.0011	BLD	97.484	33.8716	BLD	56.1772	10.7398	BLD	24271.9	BLD	292.452	58.6556	1246.64	37.1761	348.629	337.063	BLD	55195.8	177.619	4164.55	105.745	90.8749	394.893	30.567	33.0454	624.558	67.7431	251.971	13282.6	BLD	441.983	BLD	60.3079	BLD	2696.51	360.195	4568.53	4894.03	BLD	2442.06	1689.45	1168.98	323.019	4355.39
B13	Secretor	2.13333	M	BLD	47749.8	24.1542	42.2698	288.844	237.516	602.848	29.1863	231.477	61.3918	2930.71	765.888	128.822	62.3983	437.794	36.2313	36.2313	404.582	1924.28	63283.9	63.4047	3647.28	601.841	138.886	297.901	76.4882	26187.1	521.327	26.167	571.649	534.411	BLD	460.942	71.4561	16.1028	19.122	1130.21	414.647	273.747	7664.92	17.1092	5755.74	5241.45	2547.26	443.833	14745.1
B14	Secretor	3.03333	F	107.481	5655.31	14.3308	BLD	59.1147	37.6185	936.879	39.4098	14.3308	189.884	18579.9	BLD	134.352	123.604	1243.2	503.371	112.855	261.538	BLD	97036	438.882	1144.68	460.378	BLD	723.708	96.7332	35.8271	446.048	84.1937	618.018	11072.4	248.998	256.164	331.401	BLD	7.16542	2040.35	146.891	146.891	37743.9	256.164	53534.7	39551.3	501.58	BLD	6678.17
B16	Secretor	2.33333	F	14.4395	BLD	74.9047	83.0269	379.938	433.184	679.557	16.2444	63.1726	571.261	111.003	BLD	109.198	220.202	1017.98	323.985	56.8554	17262.4	BLD	58107.1	124.54	6402.09	375.426	194.933	3133.36	249.081	7932.68	25108.4	82.1244	295.106	243.666	1758.91	BLD	BLD	29.7814	20.7567	1956.55	257.203	71.2948	3099.07	344.742	4588.14	3923.92	21073.5	1574.8	3025.07
B17	Secretor	2.23333	F	247.023	53800.1	17.6445	30.3878	BLD	22.5458	762.636	38.2298	83.3214	41.1706	6596.11	BLD	218.596	43.1311	113.709	22.5458	35.289	140.176	BLD	38800.3	24.5063	1954.62	209.774	BLD	823.411	149.978	136.255	334.266	10.7828	354.851	BLD	BLD	20.5853	43.1311	BLD	16.6643	5479.6	147.038	BLD	2454.55	59.7953	6415.74	12178.6	2310.45	374.456	2369.27
B19	Secretor	2.5	F	45.7681	493.711	20.4496	BLD	112.96	48.6895	550.191	99.3265	39.9254	172.361	160.675	411.913	265.844	61.3487	306.744	55.506	251.238	370.04	BLD	54626.7	1651.55	5624.61	451.838	76.9294	714.761	1112.07	740.08	506.37	34.0826	263.897	2725.64	672.888	414.834	1142.25	172.361	177.23	394.385	270.713	1544.43	3701.37	27.2661	5585.66	14063.5	2288.4	312.586	4734.56
B2	Secretor	2.2	F	37.8517	BLD	BLD	BLD	384.825	129.957	2209.28	374.731	68.133	BLD	150.145	1013.16	868.065	218.278	1620.05	135.004	2268.58	1150.69	893.299	139904	1313.45	8346.29	663.666	257.391	4013.54	52.9923	176.641	2896.91	54.2541	567.775	2078.06	639.693	516.044	122.387	430.247	13.8789	1397.99	158.977	3501.28	8917.85	73.1799	6212.72	14371	4944.69	582.916	5077.17
B21	Secretor	2.46667	M	BLD	32.8036	77.6927	136.394	413.498	139.847	8264.77	181.283	325.446	823.542	339.258	BLD	158.838	89.7782	2266.04	928.859	1359.62	26244.6	334.942	50030.6	56.9746	5642.21	264.155	275.377	5107.86	18.9915	1752.4	10394.4	75.1029	168.334	3629.97	1391.56	BLD	485.147	BLD	BLD	565.43	713.909	24.171	BLD	584.421	890.876	2047.63	12566.4	865.841	3395.17
B226	Secretor	2.43333	F	79.2497	422.109	BLD	36.7051	133.473	26.6946	1579.99	104.276	BLD	151.826	BLD	429.617	219.397	171.013	391.243	52.5551	575.603	427.114	1440.68	86990.3	1411.48	3698.88	326.175	79.2497	1675.92	37.5393	40.8762	665.698	77.5813	329.512	8336.23	BLD	847.555	35.8709	156.831	93.4312	480.503	310.325	1273	2798.77	8.34207	1605.85	5952.9	6822.15	275.288	3236.72
B24	Secretor	2.13333	M	328.721	BLD	44.3727	63.3896	2342.7	1360.16	537.906	96.8956	750.714	81.501	BLD	BLD	249.031	336.871	2387.07	45.2783	575.94	1545.8	BLD	78279.9	232.731	14171.2	134.024	60.6729	4047.88	170.246	12750.4	10949.2	68.823	377.621	BLD	1258.74	102.329	182.924	40.7505	38.9394	1987.72	750.714	225.486	599.485	235.447	1667.15	1396.38	9694.09	BLD	3644.9
B26	Secretor	2.4	M	136.205	86964.2	BLD	26.1933	53.2596	44.5285	984.866	13.0966	51.5134	BLD	3360.59	1651.92	370.198	20.0815	564.901	32.305	38.4168	134.459	1456.34	54977	87.3108	1087.02	BLD	80.326	523.865	14.8428	614.668	153.667	20.9546	100.407	7405.71	BLD	21.8277	14.8428	BLD	9.60419	2525.9	103.027	BLD	3294.24	50.6403	5869.91	7441.5	498.545	295.984	2438.59
B27	Secretor	2.06667	M	235.73	BLD	100.273	114.346	1183.93	200.546	20221.7	188.232	1338.73	682.561	255.081	520.716	571.732	1088.93	3381.14	239.248	1692.33	2765.43	960.51	115481	835.609	13535.1	438.035	348.317	5775.38	52.7753	12750.5	6771.07	100.273	1092.45	BLD	2448.77	237.489	302.578	45.7386	17.5918	2030.09	596.361	52.7753	2100.46	200.546	1500.58	4338.13	17641	BLD	4463.03
B28	Secretor	2.5	F	107.62	74692.6	BLD	34.1651	95.6622	41.8522	323.714	16.2284	21.3532	76.0173	18473.1	BLD	BLD	26.4779	153.743	20.499	23.9156	98.2246	BLD	10885	117.87	1506.68	212.678	82.8503	339.088	55.5183	1958.51	380.941	1.70825	525.288	BLD	BLD	490.269	156.305	BLD	9.3954	3594.17	229.76	1012.14	2107.13	34.1651	4154.47	4850.59	626.929	282.716	2435.12
B34	Secretor	2.06667	F	120.354	111.486	41.8071	68.4117	254.643	39.2734	1774.9	163.428	54.476	63.3442	391.467	BLD	425.673	157.093	5156.21	73.4792	857.68	673.982	BLD	159925	5589.49	14695.8	BLD	191.299	347.126	528.29	238.174	1256.75	19.0032	706.921	BLD	1222.54	89.9487	453.544	150.759	106.418	803.204	292.65	2224.65	2068.82	30.4052	5281.64	14509.6	5230.96	394.001	4141.44
B35	Secretor	2.1	F	201.454	47301.5	231.673	BLD	493.563	332.4	2457.74	120.873	BLD	BLD	12016.8	BLD	382.764	392.836	574.145	221.6	443.2	1782.87	BLD	43282.5	241.745	6013.42	1289.31	856.182	1873.53	292.109	2709.56	1712.36	171.236	1077.78	BLD	BLD	684.945	171.236	674.873	100.727	2810.29	BLD	362.618	4754.33	70.5091	12127.6	19470.6	BLD	1752.65	19309.4
B36	Secretor	2.4	F	153.051	9762.34	26.3313	46.0798	286.353	42.7884	776.774	90.5139	92.1596	BLD	14834.4	BLD	317.622	87.2225	269.896	103.68	111.908	329.142	1607.86	47822.6	478.901	5909.74	1344.54	169.508	2113.09	546.375	567.769	1596.34	329.142	592.455	121.782	BLD	837.665	409.781	BLD	47.7255	2345.13	427.884	BLD	6161.53	166.216	8737.06	19946	3865.77	1176.68	4900.92
B37	Secretor	2.2	M	BLD	35040.6	28.5179	41.1926	52.2829	20.5963	616.304	31.6866	44.3612	36.4396	15889.2	BLD	80.8008	53.8672	72.8791	42.7769	36.4396	272.505	BLD	29655.5	443.612	1682.56	134.668	BLD	396.082	20.5963	53.8672	245.571	12.6746	242.402	1370.44	255.077	240.818	23.7649	BLD	12.6746	513.323	150.511	171.108	5429.5	12.6746	4120.84	5439	1170.82	339.046	16717.8
B38	Secretor	2.63333	M	18.6195	BLD	65.6582	69.5781	149.936	208.734	1136.77	143.076	56.8384	101.917	BLD	267.533	604.643	119.557	2748.82	282.232	637.962	2485.21	BLD	97790.5	5200.72	7236.12	613.463	67.6181	1358.24	26.4593	8480.69	2334.3	56.8384	328.291	7236.12	539.965	180.315	343.97	187.175	107.797	1427.82	423.348	10428.9	3390.71	35.279	7811.36	7808.42	4426.54	425.308	3780.74
B42	Secretor	2.93333	F	72.7653	1285.52	BLD	107.415	474.707	93.5554	3482.34	145.531	BLD	388.082	1898.83	BLD	519.752	311.851	1715.18	121.276	890.509	734.583	BLD	58766.7	1604.3	13877.4	1361.75	BLD	5474.73	131.671	173.251	2179.49	38.1152	734.583	BLD	966.739	266.806	485.102	308.386	51.9752	831.604	644.493	12727	1767.16	97.0204	3877.35	4896.07	5824.69	1056.83	15505.9
B43	Secretor	3.03333	F	91.6039	736.532	60.144	49.9657	370.117	130.466	1069.64	239.651	161.926	49.0405	1097.4	BLD	287.766	86.0521	4156.41	52.7416	90.6786	655.106	707.848	94481.5	97.1556	8426.63	206.34	47.1899	421.008	15.73	1264.87	1049.28	14.8047	294.243	123.064	BLD	105.483	38.8622	47.1899	6.47704	24740.4	173.03	10083.8	16906	BLD	14303.2	12201.8	2939.65	435.812	2378.92
B5	Secretor	2.73333	F	58.7302	BLD	31.4626	38.8039	196.117	200.312	1232.29	177.239	97.5341	139.484	BLD	250.652	BLD	170.947	1130.56	81.8028	727.835	1652.84	505.499	77776.6	4043.99	7996.74	BLD	102.778	3344.47	590.448	4492.86	2019.9	16.7801	259.042	281.066	BLD	249.603	265.335	184.581	153.118	286.31	620.862	6401.59	1772.39	375.454	5021.43	9135.69	6631.27	515.987	3684.27
B51	Secretor	2.33333	M	102.112	9626.64	BLD	32.7883	236.076	251.065	726.963	36.5355	124.595	BLD	1089.51	BLD	96.4912	73.071	6137.97	26.2306	29.9779	223.897	4980.07	36036.2	50.5876	4573.5	189.235	BLD	250.128	29.041	5558.08	1885.79	18.7362	462.783	BLD	BLD	415.943	208.908	BLD	25.2938	5778.23	593.936	351.303	10392.9	15.9257	8073.41	6288.79	560.211	361.608	12524.2
B54	Secretor	2.46667	F	63.2987	91.1502	14.3477	25.3195	264.167	32.0714	2699.06	90.3062	17.7236	75.1145	381.48	670.122	1350.37	107.186	874.366	40.5112	742.705	226.187	2084.64	144317	2531.95	2990.23	512.298	59.0788	1456.71	248.131	46.4191	322.401	72.5825	143.477	3952.37	BLD	492.886	279.358	209.308	77.6464	1246.56	249.819	1189.17	4126.23	23.6315	1963.95	5070.65	4072.22	403.424	4304.31
B63	Secretor	2.23333	M	55.5473	BLD	13.8868	25.6372	142.073	36.3194	909.053	134.595	159.164	110.026	201.893	BLD	BLD	81.1845	521.29	30.9783	88.662	903.712	BLD	45398.2	257.44	3908.61	269.191	128.186	2256.07	70.5023	133.527	651.612	48.0698	699.682	1569.21	645.203	333.284	43.7969	132.459	28.8419	2775.23	290.555	22.4326	150533	39.524	3564.64	12361.4	3294.38	227.53	6364.44
B68	Secretor	2.26667	F	51.2963	89.2936	20.8985	50.3464	403.721	53.1962	2414.73	166.238	156.739	104.493	BLD	BLD	65.5453	357.175	2422.33	50.3464	1140.87	280.23	171.938	77137.4	2392.88	8388.85	493.965	121.591	2667.41	302.079	131.091	3669.59	39.8972	837.84	2639.86	BLD	547.161	86.4438	419.87	176.687	632.655	562.36	15577	779.895	112.092	3323.81	3467.25	6791.07	BLD	5936.13
B73	Secretor	2.43333	M	37.0938	126.119	33.9143	36.034	5658.4	443.006	716.441	149.435	328.545	BLD	BLD	BLD	189.708	519.313	776.85	25.4358	240.58	1640.61	BLD	74278.8	76.3073	15623.9	207.725	192.888	344.443	33.9143	18189.7	14818.4	36.034	27.5554	BLD	760.953	BLD	158.973	405.912	BLD	12965.9	427.109	81.6064	801.226	9.53841	1149.91	1923.58	1209.26	190.768	5098.81
B8	Secretor	2.56667	F	95.022	BLD	BLD	BLD	138.61	63.6386	2518.52	245.837	BLD	117.688	BLD	BLD	143.841	39.2293	390.549	82.8173	757.56	455.931	2100.94	153773	7807.49	4978.63	778.483	BLD	3018.04	107.227	142.969	564.029	59.2798	636.386	21400.9	BLD	BLD	615.463	363.524	47.0751	1013.86	258.913	5854.75	3994.41	45.3316	871.761	2065.2	6324.63	271.989	4927.19
B80	Secretor	2.06667	M	85.774	387.257	BLD	BLD	592.775	73.0353	3061.54	255.623	15.2865	185.985	141.824	506.151	1085.34	389.805	6050.89	103.608	1424.19	792.348	439.061	216782	7787.6	12044	1722.27	156.262	5379.13	28.8744	232.694	1167.72	66.2413	495.96	31408.6	BLD	835.659	31.4222	630.991	37.3669	6504.39	635.237	29102.9	2826.3	53.5026	6190.16	4587.63	12907.7	BLD	4470.44
B81	Secretor	2.8	F	BLD	45571.3	13.3408	28.4604	42.6906	BLD	1187.33	50.695	56.0314	BLD	55018.4	BLD	BLD	20.4559	339.746	16.009	37.3542	173.43	BLD	50197	40.9118	2301.73	176.099	64.0358	594.11	27.571	183.214	143.191	9.78325	109.395	BLD	BLD	24.0134	BLD	32.9073	10.6726	6106.53	138.744	410.897	7851.51	37.3542	2798.9	5741.88	1651.59	194.776	1921.08
B83	Secretor	2.6	F	84.192	BLD	111.288	121.933	240.963	408.38	1391.59	90.9661	312.575	326.123	BLD	BLD	247.737	181.932	5520.87	49.3539	269.995	2464.79	BLD	118850	115.159	9764.34	125.804	217.738	3764.45	371.606	14337.8	1799	20.3222	164.513	BLD	949.337	89.9984	BLD	100.643	104.514	2265.44	377.412	31.9349	1791.26	392.896	3745.09	9196.28	15714.9	860.307	2538.34
B89	Secretor	2.1	F	61.4604	108.58	35.8519	60.4361	1131.9	380.03	1944.2	283.742	100.385	BLD	258.134	BLD	347.251	169.016	11795.3	58.3874	1268.13	1666.6	BLD	153945	1601.04	9766.06	211.014	165.943	2867.13	60.4361	14961.5	2261.74	116.775	240.72	3759.33	1864.3	920.882	478.367	374.909	26.6329	2447.15	557.241	5773.18	1490.42	31.7546	3187.75	7913.03	3923.22	BLD	11980.7
B95	Secretor	2.5	F	6.59622	BLD	10.554	30.3426	270.445	215.037	456.458	22.4271	18.4694	91.0278	BLD	BLD	BLD	46.1735	229.548	443.266	29.0234	8134.46	BLD	28733.1	167.544	2019.76	263.849	112.136	1485.47	22.4271	6844.24	17720.1	55.4082	536.932	BLD	1093.65	249.337	118.732	36.9388	23.7464	238.783	573.871	76.5162	403.689	58.0467	350.919	1489.43	2217.65	819.251	2799.44
C100	Secretor	5.1	M	BLD	18670.9	13.3305	41.0169	BLD	67.6779	360.949	17.4322	62.5508	139.458	23174.6	BLD	109.72	61.5254	44.0932	BLD	30.7627	107.669	1470.46	20820.2	34.8644	2449.74	858.279	135.356	1011.07	117.924	6450.94	141.508	20.5085	132.28	BLD	237.898	548.602	222.517	BLD	26.661	2078.53	135.356	BLD	3619.74	98.4406	30808.8	10457.3	2898.87	501.432	4856.41
C102	Secretor	3.5	M	52.9597	BLD	BLD	BLD	BLD	BLD	773.041	97.3776	19.6464	BLD	BLD	BLD	110.19	169.984	2954.64	BLD	463.825	458.7	BLD	125386	2656.53	6285.13	223.798	85.4189	1912.53	1531.56	46.1262	240.027	39.2927	192.193	761.083	188.776	373.281	1546.94	111.899	253.694	BLD	407.448	156.317	1084.82	30.7508	3714.87	4846.67	2271.29	904.587	5261.81
C110	Secretor	5.2	M	26.6601	BLD	6.66503	11.6638	341.583	13.3301	1174.71	137.466	84.9792	118.304	3160.06	BLD	312.423	111.639	225.778	BLD	578.192	155.795	BLD	18994.5	46.6552	3228.38	211.615	54.1534	1931.19	61.6516	63.3178	315.756	143.298	89.9779	2038.67	82.4798	118.304	20.8282	79.9804	31.6589	1688.75	129.968	1851.21	145339	57.4859	2047	1407.99	2696.01	BLD	5924.38
C111	Secretor	2.9	F	381.39	BLD	11.5037	BLD	1654.76	167.245	2141.45	119.461	225.649	BLD	BLD	BLD	282.282	350.419	2206.93	BLD	1646.79	475.19	BLD	119196	3454.64	11302.8	390.239	128.31	4172.29	114.152	8070.26	761.011	51.324	415.017	11013.4	204.411	953.034	76.986	122.116	BLD	676.061	776.054	25720.4	951.264	40.7052	4766.94	3873.19	10713.4	BLD	5138.59
C114	Secretor	2.3	F	25.4932	80953.7	10.6222	BLD	BLD	BLD	539.606	14.871	15.9333	BLD	BLD	BLD	96.6617	47.7998	687.254	BLD	110.471	381.336	2377.24	27381.8	BLD	1352.2	BLD	41.4265	537.482	80.7285	79.6663	753.112	72.2307	622.459	2966.77	130.653	1200.3	BLD	BLD	BLD	1692.11	231.563	2249.78	2704.4	38.2398	5686.05	1523.22	599.09	BLD	10211.1
C119	Secretor	2.7	M	35.9271	BLD	12.9737	24.9494	BLD	65.8663	1685.58	143.708	11.9757	244.504	BLD	BLD	318.354	170.654	259.473	BLD	990.988	273.445	839.296	109447	2475.97	8598.54	1304.35	592.797	1756.43	61.8744	90.8156	185.623	80.8359	346.297	9396.92	335.319	980.01	194.605	493.997	BLD	2022.89	401.186	19258.9	2345.24	18.9615	5950.92	18401.6	7264.25	838.298	28188.8
C120	Secretor	3.7	F	451.364	BLD	101.832	82.5666	BLD	BLD	4053.1	155.042	290.818	BLD	13285	BLD	427.511	129.354	2157.74	85.3188	654.111	845.849	BLD	199280	532.096	6845.69	BLD	84.4014	1336.66	83.484	3626.51	851.353	9.17407	124.767	BLD	395.402	50.4574	46.7877	91.7407	25.6874	10867.6	214.673	214.673	7044.76	32.1092	9161.22	11965.7	4364.1	BLD	5642.05
C121	Secretor	2.6	M	136.985	3568.36	35.6933	53.0576	BLD	251.782	1389.14	228.63	496.812	172.678	33580.6	BLD	BLD	256.606	3254.84	BLD	404.202	177.502	BLD	92012.5	BLD	6312.89	BLD	BLD	1198.14	40.5167	135.056	2044.16	15.4349	178.466	471.73	324.134	107.08	99.3624	184.255	BLD	15881.6	679.137	29002.2	4245.57	18.329	7168.56	4366.16	1642.86	BLD	10535.3
C122	Secretor	2.7	M	BLD	BLD	4.27785	BLD	BLD	369.606	2606.06	337.094	539.864	595.476	BLD	BLD	BLD	1134.49	10411.4	610.877	616.01	6099.36	414.096	70768.4	248.115	17684.6	BLD	124.058	3416.29	48.7675	171.114	1655.53	46.2008	101.813	189.936	1364.63	861.558	BLD	BLD	36.7895	1533.18	470.563	7.70013	875.248	54.7564	2598.36	1661.52	6792.37	BLD	5037.59
C125	Secretor	2.6	F	15.999	BLD	11.2934	BLD	BLD	BLD	1244.15	174.106	113.875	BLD	BLD	BLD	300.216	159.048	1014.52	BLD	298.333	346.33	786.772	96387.1	669.133	7399.99	755.715	136.462	3984.68	68.7014	1035.23	1052.17	46.1146	1078.52	11497.6	944.879	820.652	132.697	292.687	BLD	1360.85	748.186	3786.11	5095.2	70.5836	7927.01	11814.8	12455.7	1559.43	9026.23
C127	Secretor	2.5	F	134.747	BLD	9.29287	BLD	BLD	BLD	617.976	105.706	13.9393	418.179	BLD	BLD	210.251	88.2822	181.211	BLD	672.571	343.836	BLD	131938	2346.45	13055.3	547.117	444.896	432.118	321.765	74.3429	220.706	131.262	864.237	11825.2	390.3	307.826	466.967	198.635	75.5045	1700.59	245.099	961.812	2693.77	19.7473	5169.16	23862.9	7931.46	981.559	35627.7
C129	Secretor	2.4	F	157.781	34774.2	11.2701	21.6732	BLD	29.4755	664.933	111.834	18.2055	BLD	31710.5	1127.87	276.55	25.1409	1473.78	BLD	21.6732	653.663	BLD	28997	129.172	3179.02	119.636	BLD	492.415	53.7495	2188.99	182.055	15.6047	309.493	110.967	338.102	450.802	BLD	BLD	15.6047	BLD	94.4951	1513.66	4744.69	21.6732	4619.86	9786.74	975.293	306.892	2824.45
C13	Secretor	3.3	F	18.9412	BLD	BLD	25.255	391.452	101.922	1463.89	261.569	90.1964	BLD	BLD	BLD	BLD	64.9414	2640.95	55.0198	461.805	561.021	BLD	52804.6	495.178	4925.62	208.354	273.295	3921.74	39.6864	BLD	2198.99	26.1569	482.55	873.101	576.355	269.687	104.628	257.962	BLD	1225.77	BLD	10936.3	3505.93	59.5296	5750.92	3904.6	7847.08	877.611	8917.71
C15	Secretor	4.2	M	104.432	64952.8	23.3106	31.7025	86.7156	BLD	733.819	38.2295	42.8916	BLD	1035.93	408.403	222.85	21.4458	2576.29	12.1215	153.85	1833.15	767.386	79097.7	821.467	2030.82	174.364	84.8507	4166.08	18.6485	BLD	165.039	14.9188	242.431	BLD	BLD	BLD	BLD	27.9728	28.9052	BLD	BLD	BLD	5908.78	89.5129	8399.29	9493.96	1416.35	361.781	6938.18
C16	Secretor	3.9	M	150.435	BLD	26.2664	43.7773	307.237	218.887	1713.68	167.946	167.15	202.968	BLD	BLD	343.055	15.919	8843.81	135.312	1197.91	2490.53	BLD	157771	3406.67	6238.66	BLD	BLD	5659.21	69.2477	10019.4	514.98	31.838	947.978	5468.98	746.602	268.236	BLD	117.801	BLD	BLD	BLD	13175.4	3003.92	52.5328	11220.5	10824.9	4717.6	BLD	6463.92
C2	Secretor	3.7	F	23.1504	BLD	205.047	319.697	364.895	254.655	11037.2	98.1138	244.733	BLD	BLD	BLD	BLD	124.571	1942.43	336.233	1376.9	19211.6	BLD	41799.8	418.913	10672.4	1128.86	145.517	6834.89	200.637	339.54	357.178	24.2528	219.378	BLD	1023.03	BLD	BLD	30.8673	52.9153	BLD	320.799	59.5297	1950.15	672.465	4140.62	9363.8	28266.7	1868.57	10263.4
C20	Secretor	4.7	F	21.138	BLD	10.1462	49.0401	191.087	BLD	697.553	44.8125	BLD	106.535	3460.71	BLD	184.323	32.9752	297.622	BLD	568.188	186.86	BLD	88942.6	268.029	2904.36	843.827	197.851	1817.02	82.8608	BLD	169.104	59.1863	311.151	17559.7	254.501	365.264	244.355	168.258	27.0566	BLD	383.865	3773.55	12216	99.7712	11783.1	9437.68	4548.89	924.152	8412.06
C23	Secretor	3.3	F	23.2875	BLD	13.4351	BLD	121.811	35.8269	3134.85	273.18	BLD	206.005	BLD	BLD	198.839	80.6105	626.97	BLD	772.069	366.33	BLD	92226.4	2532.06	6602.89	1430.39	176.447	5096.37	36.7226	203.318	1730.44	124.498	265.119	1579.97	393.2	913.585	135.246	995.092	BLD	BLD	508.742	11169.9	6327.03	40.3052	7913.26	8938.81	11829.1	960.16	7709.05
C25	Secretor	3.8	F	BLD	BLD	96.3099	185.371	1718.04	BLD	730.091	71.4557	288.93	BLD	BLD	BLD	BLD	1116.37	316.891	BLD	284.787	1965.55	BLD	75669.6	BLD	11701.1	BLD	BLD	2357	BLD	9304.78	7266.74	66.2778	77.6693	BLD	BLD	BLD	BLD	BLD	BLD	7044.09	BLD	BLD	1574.1	214.367	1971.76	3550	4961.51	BLD	7433.47
C26	Secretor	4.2	M	30.015	BLD	10.2683	35.5441	BLD	28.4352	2140.54	186.409	BLD	BLD	262.236	BLD	632.684	91.6247	1181.64	BLD	697.453	378.347	BLD	131669	1488.11	7570.88	706.932	155.604	3381.42	45.8123	97.9436	267.765	79.7767	279.613	14486.2	346.752	611.358	121.64	273.294	14.2176	1351.46	431.268	9950.76	8862.32	10.2683	5203.65	6060.66	9750.13	428.898	7997.41
C28	Secretor	3.1	F	89.7639	BLD	20.9159	BLD	446.205	101.965	3146.97	137.696	73.2056	BLD	BLD	BLD	272.778	89.7639	3433.69	BLD	1153.86	3405.8	BLD	146335	2274.6	6424.66	BLD	BLD	3400.57	148.154	738.156	1243.62	37.4743	471.479	986.532	BLD	108.065	BLD	390.43	15.6869	1791.79	BLD	BLD	4930.92	43.5747	6224.21	5036.37	14500.8	BLD	8566.79
C3	Secretor	3.5	F	13.0134	BLD	427.816	186.254	BLD	54.4937	4589.67	100.041	309.068	BLD	BLD	BLD	BLD	193.574	2649.86	248.068	282.228	3172.83	BLD	44494.5	BLD	10004.1	390.402	325.335	2919.07	87.0272	1963.4	11388.4	39.0402	209.841	BLD	1372.1	BLD	BLD	29.2802	BLD	2396.09	988.206	BLD	3090.68	406.669	7150.87	15300.5	21379.4	2156.97	7442.86
C32	Secretor	3.5	F	BLD	BLD	24.3415	BLD	141.368	BLD	832.293	50.5555	BLD	BLD	1048.56	BLD	266.821	39.3209	2032.52	BLD	296.78	273.374	1524.15	77380.8	1080.39	2201.04	BLD	BLD	1201.16	90.8127	91.7489	484.958	65.5349	206.903	6265.14	224.691	278.991	BLD	41.1934	26.214	BLD	236.862	BLD	2143.93	58.9814	7749.04	7153.6	638.497	BLD	4999.38
C33	Secretor	3.7	M	BLD	516.037	11.8857	33.6761	BLD	BLD	880.532	53.4856	BLD	149.562	5714.05	BLD	BLD	49.5237	162.438	BLD	262.476	472.456	BLD	68149.6	540.799	1082.59	690.361	BLD	907.275	157.485	BLD	307.047	64.3808	602.209	11631.1	BLD	934.018	BLD	77.257	BLD	BLD	304.076	BLD	25791	13.8666	26291.2	27855.1	2914.97	727.999	5116.79
C35	Secretor	3.3	M	87.1867	BLD	14.6944	23.511	162.618	BLD	870.887	106.779	28.4091	BLD	BLD	BLD	464.342	34.2869	1895.58	BLD	451.607	862.07	BLD	144067	1774.1	5016.66	BLD	BLD	1032.53	109.718	155.76	322.297	77.3904	147.923	4494.52	341.889	487.853	63.6757	203.762	44.0831	891.459	368.339	626.96	6537.04	11.7555	2262.93	5555.46	3771.56	592.673	5074.46
C36	Secretor	2.5	F	24.4088	BLD	13.2214	BLD	BLD	33.5621	2584.28	207.475	26.4429	BLD	BLD	BLD	324.434	BLD	1175.69	BLD	1263.16	546.147	BLD	70418.4	1688.28	3952.19	1122.81	147.47	2403.25	63.0561	113.908	1653.7	211.543	1409.61	16770.9	340.706	774.98	BLD	430.205	BLD	2061.53	771.929	6289.34	5439.1	33.5621	10954.5	6802.94	11512.8	BLD	11107
C39	Secretor	2.2	F	BLD	BLD	BLD	BLD	BLD	BLD	816.931	63.1183	BLD	BLD	BLD	BLD	BLD	107.301	610.444	BLD	535.604	397.645	BLD	86198	935.955	2050.44	BLD	BLD	508.553	253.375	BLD	667.251	29.7558	562.655	7572.4	302.968	465.272	155.091	197.47	43.2811	BLD	461.665	5076.52	4396.64	BLD	1929.62	2130.69	1481.48	BLD	5596.79
C4	Secretor	2.9	M	30.297	BLD	BLD	BLD	BLD	64.3812	2172.86	160.006	BLD	236.695	BLD	BLD	BLD	114.561	532.091	BLD	817.073	686.417	BLD	132068	6738.25	6697.53	578.484	145.804	3294.8	313.385	164.74	478.125	62.4876	186.516	20173.1	BLD	554.814	689.257	500.848	102.252	1162.65	302.023	9673.27	2826.14	49.2327	8136.64	14460.2	11180.5	BLD	8814.54
C40	Secretor	2.9	F	366.736	BLD	56.4209	BLD	260.704	616.739	959.156	112.842	231.52	BLD	BLD	BLD	771.411	143.971	5456.29	132.297	300.587	3227.67	BLD	138830	1076.86	6750.09	574.91	BLD	3100.23	42.8021	15421.4	13581.9	141.052	BLD	BLD	428.994	824.913	BLD	153.698	BLD	6737.44	919.272	12219	3966	26.2649	6351.25	3794.8	4870.68	BLD	5470.89
C41	Secretor	3.4	M	23.6772	BLD	12.2771	BLD	BLD	BLD	1738.08	56.1238	21.0464	280.619	BLD	BLD	BLD	42.0929	473.545	BLD	518.268	230.634	BLD	53639.4	1038.29	2488.74	552.469	BLD	1767.9	73.6625	BLD	311.312	109.617	538.438	15091.2	294.65	1223.32	194.679	146.448	BLD	991.813	411.282	9677.85	3153.46	17.5387	3028.05	5347.55	7035.64	BLD	6498.08
C42	Secretor	3.8	F	18.8328	BLD	BLD	BLD	BLD	64.3454	1993.92	211.084	116.136	BLD	BLD	BLD	BLD	208.73	8083.2	BLD	1213.15	421.384	BLD	187696	9450.93	11219.6	306.818	BLD	3034.44	77.6853	156.94	1275.92	229.132	344.483	12275.1	240.903	783.131	BLD	351.546	BLD	1962.54	545.367	29825.7	2456.9	35.3115	5639.64	4950.67	7606.1	BLD	6164.61
C46	Secretor	4.2	F	106.608	BLD	43.8974	130.125	917.143	785.45	2928.59	167.751	324.527	BLD	BLD	BLD	BLD	195.971	7901.54	BLD	332.366	1490.94	BLD	197073	3331.5	20382.5	478.168	BLD	3249.98	338.637	21937.7	4217.29	92.4981	860.703	1152.31	1102.14	1124.09	BLD	360.586	67.4139	1682.21	998.666	23859.8	1846.83	136.396	3188.83	12444.9	8163.35	BLD	17866.3
C47	Secretor	4.2	F	21.536	BLD	11.6653	BLD	BLD	163.314	2280.12	226.128	121.14	BLD	BLD	BLD	BLD	104.988	2510.74	BLD	791.447	481.867	BLD	134401	5928.67	6041.74	BLD	130.113	7063.8	115.756	15847.8	757.348	43.9693	480.97	4599.72	536.605	359.83	172.288	382.263	48.4559	1818.89	323.04	21543.1	6515.53	166.904	9665.16	13561.4	8282.37	BLD	5663.96
C50	Secretor	3.5	M	23.3834	BLD	12.666	BLD	BLD	44.8182	930.464	147.121	104.251	151.018	407.261	BLD	BLD	35.0751	1126.3	BLD	99.3794	523.203	576.79	44460.6	386.8	5367.46	BLD	BLD	2368.54	315.676	241.628	254.294	39.9466	185.119	BLD	167.581	348.802	174.401	125.686	37.0237	1974.92	260.14	BLD	101135	84.7648	3757.91	3988.82	3427.62	411.158	10640.4
C52	Secretor	3.4	M	34.7899	BLD	BLD	BLD	BLD	BLD	2913.87	173.101	12.728	199.406	BLD	BLD	BLD	101.824	1316.93	BLD	755.196	455.663	BLD	106888	1063.21	3422.14	525.243	BLD	2017.82	27.1531	147.645	397.114	83.1564	355.536	9620.68	BLD	592.277	BLD	358.93	BLD	1380.57	291.047	8756.03	3703.85	22.0619	5000.41	5910.04	7432.31	BLD	6912.16
C55	Secretor	4.1	F	241.215	BLD	52.7657	54.9194	BLD	558.886	1329.91	35.5361	279.981	BLD	BLD	BLD	1394.52	104.455	632.111	1328.83	468.43	2408.92	BLD	84623.3	345.669	4450.62	BLD	BLD	4575.54	19.3833	3496.53	4823.22	BLD	150.759	BLD	973.473	128.145	69.9953	47.3814	BLD	1703.58	908.862	1020.85	3503	186.295	6030.37	5987.29	7180.44	BLD	5773
C57	Secretor	3	M	53.454	BLD	BLD	BLD	186.227	40.5216	2190.75	244.854	35.3486	BLD	BLD	BLD	BLD	211.229	5060.88	BLD	1235.48	732.837	BLD	104039	2867.55	9147.53	700.075	BLD	1395.84	40.5216	77.5945	1763.12	73.2837	298.308	9075.97	289.686	545.748	BLD	447.461	BLD	814.742	398.318	7604.26	2603.73	12.9324	2103.67	4864.31	4846.21	BLD	5773.03
C6	Secretor	3.5	F	127.516	27240.8	13.7607	BLD	74.308	BLD	1113.7	60.5472	133.02	BLD	28789.3	1008.2	599.051	40.3648	1511.85	13.7607	126.599	319.249	BLD	63703	181.642	3008.1	233.015	66.9689	698.128	30.2736	3475.96	217.42	BLD	358.696	BLD	BLD	321.084	BLD	25.6867	BLD	3214.51	196.32	BLD	17662.4	76.1427	11570	16626.6	2159.52	573.364	5868.49
C60	Secretor	2.7	F	98.541	1542.26	52.989	86.4558	BLD	558.709	1400.03	344.894	372.783	277.96	3147.74	BLD	412.757	247.282	3969.53	BLD	39.0446	369.064	BLD	172258	BLD	13510.3	BLD	BLD	944.507	187.786	9391.15	2579.73	BLD	48.3409	BLD	320.723	198.012	BLD	53.9187	41.8335	17745.8	570.794	BLD	5599.18	48.3409	8046.9	11345.2	5194.79	BLD	5601.04
C68	Secretor	3	M	98.4398	68171.2	50.8076	BLD	BLD	BLD	2243.47	98.4398	201.643	550.945	12636.8	554.121	BLD	165.125	249.275	BLD	131.782	487.436	BLD	72993.1	2751.55	12989.3	BLD	230.222	1033.62	104.791	1997.38	1324.17	349.303	574.761	6722.49	862.142	550.945	141.309	33.3425	12.7019	3218.35	409.637	387.408	3707.37	192.116	9377.18	15661.5	5323.69	BLD	9535.96
C7	Secretor	3.4	M	39.5771	BLD	10.1244	33.1343	718.831	59.8259	1503.93	108.607	20.2488	262.313	BLD	BLD	688.458	104.005	2378.31	22.0896	635.075	699.502	BLD	89618.2	3696.32	12050.8	323.06	BLD	3612.56	108.607	182.239	593.657	111.368	797.985	4368.21	929.602	669.129	328.582	225.497	72.7114	1665	542.114	BLD	1410.05	70.8706	2061.69	2834.83	9816.04	518.184	10952.7
C70	Secretor	2.4	F	89.7133	BLD	23.8015	BLD	BLD	31.125	1863.84	162.949	115.346	267.309	1245	BLD	BLD	73.2353	1620.33	BLD	76.8971	721.368	BLD	60657.2	1369.5	5606.16	BLD	BLD	9145.26	236.184	2656.61	340.544	256.324	3143.63	280.125	BLD	320.405	BLD	67.7427	43.9412	2530.28	280.125	1675.26	162289	122.669	10269.4	10992.6	3194.89	BLD	9196.53
C73	Secretor	2.8	M	73.9883	BLD	15.9747	BLD	BLD	BLD	928.216	77.3514	BLD	353.126	BLD	BLD	268.207	99.2115	748.29	BLD	343.036	167.314	BLD	79426.4	1659.69	9655.47	856.75	263.163	2193.58	242.984	58.8543	253.914	249.71	559.957	4585.59	BLD	1290.59	310.246	130.32	61.3766	542.3	307.724	5276.71	1600.84	26.9048	6507.6	12219.8	10578.6	909.719	4172.77
C74	Secretor	2.6	F	22.0605	BLD	11.9494	BLD	BLD	22.0605	591.956	56.9895	13.7878	399.846	BLD	BLD	251.857	42.2826	1184.83	BLD	216.928	227.039	BLD	44188	1756.56	3569.2	380.543	133.282	1072.69	115.817	52.3936	141.555	113.06	522.098	8222.12	308.847	2228.11	BLD	104.787	12.8686	926.54	165.453	6242.19	3776.94	34.0099	6105.23	24532.2	6950.88	BLD	5398.38
C77	Secretor	2.8	F	BLD	34610.9	35.2466	BLD	BLD	BLD	841.057	52.2622	57.1238	205.403	29248.6	BLD	216.341	44.9698	653.885	BLD	BLD	190.818	1063.47	41169.2	207.833	1903.32	207.833	BLD	415.667	115.463	1316.28	138.556	BLD	115.463	BLD	312.358	86.2934	BLD	BLD	37.6774	BLD	286.834	BLD	BLD	68.0624	3665.65	8869.99	2174.35	BLD	4507.92
C79	Secretor	3.6	M	60.058	BLD	39.1076	93.5788	BLD	39.1076	2015.44	135.48	BLD	122.909	BLD	BLD	469.291	331.018	6748.85	BLD	819.862	750.027	BLD	97259.1	1632.74	8438.85	544.713	202.521	2743.12	18.1571	210.902	583.82	78.2151	1438.6	14941.9	864.557	636.895	BLD	444.15	BLD	1434.41	462.307	8483.55	3557.39	157.827	4171.94	5818.65	3230.56	BLD	16490.8
C8	Secretor	4.3	F	19.5851	BLD	4.66312	33.5744	308.698	43.8333	1557.48	147.355	33.5744	86.734	BLD	BLD	578.227	118.443	4156.7	36.3723	540.922	729.312	BLD	77225	3620.44	8056.94	BLD	BLD	1090.24	BLD	69.0141	346.936	53.1595	660.297	20293.9	BLD	610.868	64.351	235.954	BLD	BLD	430.872	12025.2	1836.34	43.8333	5953.87	3983.24	3224.08	BLD	15186.8
C81	Secretor	3.4	M	72.0445	BLD	BLD	BLD	BLD	58.5361	1955.11	163.901	72.945	81.9506	253.957	BLD	287.277	239.548	3530.18	BLD	1346.33	483.599	BLD	181600	6833.42	7774.5	602.472	BLD	2852.06	37.8234	180.111	893.352	37.8234	1518.34	11641.5	302.587	713.24	BLD	171.106	BLD	1310.31	516.919	8050.07	6323.71	45.9284	7224.26	9065	4670.28	BLD	6982.01
C82	Secretor	2.9	F	BLD	BLD	45.028	BLD	BLD	42.5265	1080.67	117.573	130.081	BLD	52129.9	BLD	BLD	107.567	1268.29	BLD	205.128	BLD	BLD	41055.5	107.567	1753.59	202.626	BLD	267.667	200.125	155.097	235.146	BLD	422.763	BLD	315.196	137.586	115.072	BLD	52.5327	5070.66	342.713	437.772	1653.53	192.62	3532.2	2719.19	1968.73	BLD	8270.15
C85	Secretor	2.5	M	32.2737	2135.27	BLD	BLD	BLD	39.5613	880.76	56.2187	BLD	98.9033	251.943	BLD	169.697	64.5474	398.736	BLD	578.845	282.135	BLD	99367.6	610.077	922.403	BLD	BLD	648.597	70.7939	34.3559	247.779	73.9172	1230.57	7929.96	200.93	485.147	BLD	98.9033	17.6985	BLD	279.011	140.547	56920.4	41.6435	44292	39812.2	2088.42	BLD	8733.68
C91	Secretor	2.3	M	BLD	BLD	44.7472	34.6158	BLD	43.0587	847.665	79.363	35.4601	BLD	23436.6	BLD	BLD	65.8544	3182.12	BLD	104.692	160.415	BLD	41426.7	BLD	4359.06	BLD	90.3388	714.267	25.3286	779.277	2004.34	6.7543	352.068	199.252	283.681	145.217	BLD	35.4601	10.9757	2279.58	241.466	BLD	5378.11	143.529	5233.74	20589.6	5297.9	BLD	4248.45
C92	Secretor	3.5	M	66.3522	BLD	11.6565	BLD	BLD	16.1397	2278.39	156.914	BLD	BLD	694.008	BLD	BLD	108.495	370.317	BLD	721.804	481.502	BLD	128575	3198.36	7512.14	660.832	357.764	1915.25	40.3493	43.0393	363.144	112.081	318.311	15714.7	301.275	731.667	112.081	280.652	BLD	1817.51	459.085	10054.2	5268.72	BLD	2974.19	4922.62	10074.8	765.74	7116.72
C93	Secretor	4.3	F	31.6036	BLD	41.8534	33.3119	BLD	127.269	668.801	153.747	182.788	BLD	160.58	BLD	487.72	138.373	8071.73	BLD	799.486	458.679	BLD	69746.6	350.202	6201.99	BLD	134.956	2506.08	38.4368	186.205	1601.53	11.104	214.392	368.993	902.838	354.473	BLD	BLD	BLD	1793.72	579.115	5557.11	1068.54	93.1025	3490.06	5043.76	5381.15	BLD	3991.45
C96	Secretor	4.1	M	44.0917	BLD	12.7188	BLD	BLD	BLD	1115.01	64.4417	15.2625	BLD	254.375	BLD	338.319	92.423	980.192	BLD	406.152	246.744	BLD	87748.4	906.424	2962.62	350.19	111.077	838.59	237.417	44.9396	208.588	20.35	181.454	825.023	165.344	349.342	241.656	157.713	59.3542	916.599	278.117	1686.51	6615.45	BLD	3416.26	4383.73	1956.15	340.015	5296.09
*BLD: Below the limit of detection
[truncated: 51 more columns]
